# Supplementary material for: Lipolysis-Stimulated Lipoprotein Receptor Acts as Sensor to Regulate ApoE Release in Astrocytes
Source: Int J Mol Sci. 2022 Aug 3;23(15):8630. doi: 10.3390/ijms23158630 (PMC9368974; doi:10.3390/ijms23158630)
Supplement: Supplementary file 1 [file ijms-23-08630-s001.zip]

Archive with 1 entries (1 files):
- ijms-1820230-supplementary.pdf
